# Supplementary material for: Convolutional Neural Network Based on Crossbar Arrays of (Co-Fe-B)x(LiNbO3)100−x Nanocomposite Memristors
Source: Nanomaterials (Basel). 2022 Oct 3;12(19):3455. doi: 10.3390/nano12193455 (PMC9565409; doi:10.3390/nano12193455)
Supplement: Supplementary file 1 [file nanomaterials-12-03455-s001.zip]

Archive with 2 entries (1 files):
- nanomaterials-1912956-supplementary/
- nanomaterials-1912956-supplementary/nanomaterials-1912956-supplementary.pdf
